# Supplementary material for: FluoNeRF: Fluorescent Novel-View Synthesis Under Novel Light Source Colors and Spectra
Source: J Imaging. 2025 Dec 29;12(1):16. doi: 10.3390/jimaging12010016 (PMC12843175; doi:10.3390/jimaging12010016)
Supplement: Supplementary file 1 [file jimaging-12-00016-s001.zip]

Archive with 1 entries (1 files):
- jimaging-3980312-supplementary.mp4
